# Supplementary material for: Brucella suis S2 strain inhibits IRE1/caspase-12/caspase-3 pathway-mediated apoptosis of microglia HMC3 by affecting the ubiquitination of CALR
Source: mSphere. 2025 Feb 28;10(3):e00941-24. doi: 10.1128/msphere.00941-24 (PMC11934333; doi:10.1128/msphere.00941-24)
Supplement: Table S1 — KEGG enrichment information of all proteins with reduced ubiquitination modification. [file msphere.00941-24-s0004.xlsx]

## Sheet: Excel S1_Down kegg enrich all
KEGG pathway	Mapping	Background	All Mapping	All Background	Fold Enrichment	Fisher's exact test p value	#NAME?	Related proteins	Related Genes
hsa03008 Ribosome biogenesis in eukaryotes	2	24	22	1558	5.9	0.04355247871665711	1.36	O15381 Q9Y2X3	NVL NOP58
hsa03015 mRNA surveillance pathway	2	42	22	1558	3.37	0.1167322361899143	0.93	Q13838 Q16630	DDX39B CPSF6
hsa03040 Spliceosome	2	71	22	1558	1.99	0.2650201176211419	0.58	Q13838 Q9Y4Y9	DDX39B LSM5
hsa03250 Viral life cycle - HIV-1	2	27	22	1558	5.25	0.0539964187094587	1.27	Q16630 Q9Y3Z3	CPSF6 SAMHD1
hsa04024 cAMP signaling pathway	2	28	22	1558	5.06	0.05765976179683473	1.24	P30559 P60763	OXTR RAC3
hsa04310 Wnt signaling pathway	2	37	22	1558	3.83	0.0941637512378237	1.03	P60763 Q9UP38	RAC3 FZD1
hsa04810 Regulation of actin cytoskeleton	2	63	22	1558	2.25	0.22240839549046718	0.65	P15311 P60763	EZR RAC3
hsa04814 Motor proteins	2	59	22	1558	2.4	0.20138304812820682	0.7	O95235 P52732	KIF20A KIF11
hsa04978 Mineral absorption	2	9	22	1558	15.74	0.006456151993144929	2.19	P02795 P04732	MT2A MT1E
hsa05010 Alzheimer disease	2	106	22	1558	1.34	0.6579225644703135	0.18	P06576 Q9UP38	ATP5F1B FZD1
hsa05022 Pathways of neurodegeneration - multiple diseases	2	138	22	1558	1.03	1	0	P06576 Q9UP38	ATP5F1B FZD1
hsa05170 Human immunodeficiency virus 1 infection	2	59	22	1558	2.4	0.20138304812820682	0.7	P60763 Q9Y3Z3	RAC3 SAMHD1
hsa05200 Pathways in cancer	2	116	22	1558	1.22	0.6765491222324447	0.17	P60763 Q9UP38	RAC3 FZD1
hsa05205 Proteoglycans in cancer	2	61	22	1558	2.32	0.21186332986048148	0.67	P15311 Q9UP38	EZR FZD1
