# Supplementary material for: Brucella suis S2 strain inhibits IRE1/caspase-12/caspase-3 pathway-mediated apoptosis of microglia HMC3 by affecting the ubiquitination of CALR
Source: mSphere. 2025 Feb 28;10(3):e00941-24. doi: 10.1128/msphere.00941-24 (PMC11934333; doi:10.1128/msphere.00941-24)
Supplement: Table S2 — KEGG enrichment information of all proteins with increased ubiquitination modification. [file msphere.00941-24-s0005.xlsx]

## Sheet: Excel S2_Up kegg enrich all
KEGG pathway	Mapping	Background	All Mapping	All Background	Fold Enrichment	Fisher's exact test p value	#NAME?	Related proteins	Related Genes
hsa00520 Amino sugar and nucleotide sugar metabolism	2	19	52	1558	3.15	0.1302762451737719	0.89	Q06210 Q9NR45	GFPT1 NANS
hsa00970 Aminoacyl-tRNA biosynthesis	2	19	52	1558	3.15	0.1302762451737719	0.89	P23381 P41250	WARS GARS
hsa01250 Biosynthesis of nucleotide sugars	2	15	52	1558	3.99	0.08696958422865968	1.06	Q06210 Q9NR45	GFPT1 NANS
hsa03010 Ribosome	6	83	52	1558	2.17	0.05420779646204119	1.27	P36578 P46779 P46781 P62851 P62913 P84098	RPL4 RPL28 RPS9 RPS25 RPL11 RPL19
hsa03015 mRNA surveillance pathway	3	42	52	1558	2.14	0.16229987928503845	0.79	P62714 Q92989 Q9P2I0	PPP2CB CLP1 CPSF2
hsa03018 RNA degradation	2	29	52	1558	2.07	0.2519570367355891	0.6	Q9NQT4 Q9Y333	EXOSC5 LSM2
hsa03050 Proteasome	2	37	52	1558	1.62	0.35224791433913977	0.45	P62191 P62195	PSMC1 PSMC5
hsa03082 ATP-dependent chromatin remodeling	4	38	52	1558	3.15	0.03520549109817358	1.45	Q15014 Q92769 Q99878 Q9UBU8	MORF4L2 HDAC2 HIST1H2AJ MORF4L1
hsa04010 MAPK signaling pathway	2	52	52	1558	1.15	0.6913412790890503	0.16	P21333 P63098	FLNA PPP3R1
hsa04020 Calcium signaling pathway	2	33	52	1558	1.82	0.3023520563619938	0.52	P29992 P63098	GNA11 PPP3R1
hsa04022 cGMP-PKG signaling pathway	3	29	52	1558	3.1	0.06958085547117718	1.16	P04899 P29992 P63098	GNAI2 GNA11 PPP3R1
hsa04071 Sphingolipid signaling pathway	2	28	52	1558	2.14	0.23937936906237162	0.62	P04899 P62714	GNAI2 PPP2CB
hsa04110 Cell cycle	3	67	52	1558	1.34	0.48702163253120523	0.31	P62258 P62714 Q92769	YWHAE PPP2CB HDAC2
hsa04114 Oocyte meiosis	3	44	52	1558	2.04	0.17895303729783535	0.75	P62258 P62714 P63098	YWHAE PPP2CB PPP3R1
hsa04120 Ubiquitin mediated proteolysis	2	77	52	1558	0.78	1	0	P29590 Q9UBE0	PML SAE1
hsa04141 Protein processing in endoplasmic reticulum	2	75	52	1558	0.8	1	0	P08238 P27797	HSP90AB1 CALR
hsa04144 Endocytosis	2	103	52	1558	0.58	0.5756701930151222	0.24	O15145 P29590	ARPC3 PML
hsa04145 Phagosome	3	41	52	1558	2.19	0.15416536518266655	0.81	P27797 Q14204 Q9Y6G9	CALR DYNC1H1 DYNC1LI1
hsa04151 PI3K-Akt signaling pathway	3	64	52	1558	1.4	0.47003807352326965	0.33	P08238 P62258 P62714	HSP90AB1 YWHAE PPP2CB
hsa04217 Necroptosis	2	47	52	1558	1.27	0.6686921598327421	0.17	P08238 Q99878	HSP90AB1 HIST1H2AJ
hsa04261 Adrenergic signaling in cardiomyocytes	2	24	52	1558	2.5	0.18964178825442407	0.72	P04899 P62714	GNAI2 PPP2CB
hsa04270 Vascular smooth muscle contraction	2	24	52	1558	2.5	0.18964178825442407	0.72	P29992 P35579	GNA11 MYH9
hsa04310 Wnt signaling pathway	2	37	52	1558	1.62	0.35224791433913977	0.45	P48729 P63098	CSNK1A1 PPP3R1
hsa04350 TGF-beta signaling pathway	2	25	52	1558	2.4	0.2019533951180208	0.69	P62714 Q92769	PPP2CB HDAC2
hsa04360 Axon guidance	3	34	52	1558	2.64	0.10154302836088065	0.99	P04899 P63098 Q13418	GNAI2 PPP3R1 ILK
hsa04390 Hippo signaling pathway	2	41	52	1558	1.46	0.645041864128646	0.19	P62258 P62714	YWHAE PPP2CB
hsa04510 Focal adhesion	4	57	52	1558	2.1	0.11884633745864112	0.93	O60610 P18206 P21333 Q13418	DIAPH1 VCL FLNA ILK
hsa04530 Tight junction	4	61	52	1558	1.96	0.14265462809961713	0.85	O15145 P34932 P35579 P62714	ARPC3 HSPA4 MYH9 PPP2CB
hsa04540 Gap junction	2	29	52	1558	2.07	0.2519570367355891	0.6	P04899 P29992	GNAI2 GNA11
hsa04612 Antigen processing and presentation	3	16	52	1558	5.62	0.014446909822222565	1.84	P08238 P27797 P34932	HSP90AB1 CALR HSPA4
hsa04613 Neutrophil extracellular trap formation	2	36	52	1558	1.66	0.3398610799878713	0.47	Q92769 Q99878	HDAC2 HIST1H2AJ
hsa04621 NOD-like receptor signaling pathway	2	49	52	1558	1.22	0.677524539642391	0.17	P08238 P62258	HSP90AB1 YWHAE
hsa04640 Hematopoietic cell lineage	2	6	52	1558	9.99	0.01504247326733984	1.82	P16070 P20809	CD44 IL11
hsa04659 Th17 cell differentiation	2	18	52	1558	3.33	0.11901511395951006	0.92	P08238 P63098	HSP90AB1 PPP3R1
hsa04660 T cell receptor signaling pathway	2	23	52	1558	2.61	0.17744563727265233	0.75	P62714 P63098	PPP2CB PPP3R1
hsa04662 B cell receptor signaling pathway	2	19	52	1558	3.15	0.1302762451737719	0.89	P60033 P63098	CD81 PPP3R1
hsa04670 Leukocyte transendothelial migration	2	31	52	1558	1.93	0.27716675292502074	0.56	P04899 P18206	GNAI2 VCL
hsa04723 Retrograde endocannabinoid signaling	2	19	52	1558	3.15	0.1302762451737719	0.89	P04899 P17568	GNAI2 NDUFB7
hsa04724 Glutamatergic synapse	2	19	52	1558	3.15	0.1302762451737719	0.89	P04899 P63098	GNAI2 PPP3R1
hsa04725 Cholinergic synapse	2	18	52	1558	3.33	0.11901511395951006	0.92	P04899 P29992	GNAI2 GNA11
hsa04728 Dopaminergic synapse	2	25	52	1558	2.4	0.2019533951180208	0.69	P04899 P62714	GNAI2 PPP2CB
hsa04730 Long-term depression	3	17	52	1558	5.29	0.017134427865797323	1.77	P04899 P29992 P62714	GNAI2 GNA11 PPP2CB
hsa04810 Regulation of actin cytoskeleton	4	63	52	1558	1.9	0.15523360465050362	0.81	O15145 O60610 P18206 P35579	ARPC3 DIAPH1 VCL MYH9
hsa04814 Motor proteins	4	59	52	1558	2.03	0.13051666981955298	0.88	P35579 Q02241 Q14204 Q9Y6G9	MYH9 KIF23 DYNC1H1 DYNC1LI1
hsa04914 Progesterone-mediated oocyte maturation	2	26	52	1558	2.3	0.21435970150227648	0.67	P04899 P08238	GNAI2 HSP90AB1
hsa04915 Estrogen signaling pathway	2	26	52	1558	2.3	0.21435970150227648	0.67	P04899 P08238	GNAI2 HSP90AB1
hsa04921 Oxytocin signaling pathway	2	35	52	1558	1.71	0.32740926337727694	0.48	P04899 P63098	GNAI2 PPP3R1
hsa04924 Renin secretion	2	10	52	1558	5.99	0.041428827255282734	1.38	P04899 P63098	GNAI2 PPP3R1
hsa04928 Parathyroid hormone synthesis, secretion and action	2	20	52	1558	3	0.14177681059100256	0.85	P04899 P29992	GNAI2 GNA11
hsa04934 Cushing syndrome	2	28	52	1558	2.14	0.23937936906237162	0.62	P04899 P29992	GNAI2 GNA11
hsa04935 Growth hormone synthesis, secretion and action	2	26	52	1558	2.3	0.21435970150227648	0.67	P04899 P29992	GNAI2 GNA11
hsa04962 Vasopressin-regulated water reabsorption	2	17	52	1558	3.52	0.10802270474265616	0.97	Q14204 Q9Y6G9	DYNC1H1 DYNC1LI1
hsa05010 Alzheimer disease	5	106	52	1558	1.41	0.3953796093956957	0.4	P17568 P48729 P62191 P62195 P63098	NDUFB7 CSNK1A1 PSMC1 PSMC5 PPP3R1
hsa05012 Parkinson disease	4	94	52	1558	1.27	0.5505052462457066	0.26	P04899 P17568 P62191 P62195	GNAI2 NDUFB7 PSMC1 PSMC5
hsa05014 Amyotrophic lateral sclerosis	4	133	52	1558	0.9	1	0	P17568 P62191 P62195 P63098	NDUFB7 PSMC1 PSMC5 PPP3R1
hsa05016 Huntington disease	4	99	52	1558	1.21	0.5681459656267891	0.25	P17568 P62191 P62195 Q92769	NDUFB7 PSMC1 PSMC5 HDAC2
hsa05017 Spinocerebellar ataxia	2	51	52	1558	1.17	0.6866734029880945	0.16	P62191 P62195	PSMC1 PSMC5
hsa05020 Prion disease	4	82	52	1558	1.46	0.3484208787278736	0.46	P17568 P62191 P62195 P63098	NDUFB7 PSMC1 PSMC5 PPP3R1
hsa05022 Pathways of neurodegeneration - multiple diseases	5	138	52	1558	1.09	0.8031216505444645	0.1	P17568 P48729 P62191 P62195 P63098	NDUFB7 CSNK1A1 PSMC1 PSMC5 PPP3R1
hsa05031 Amphetamine addiction	2	11	52	1558	5.45	0.04957063849458814	1.3	P63098 Q92769	PPP3R1 HDAC2
hsa05034 Alcoholism	3	37	52	1558	2.43	0.1230914788491331	0.91	P04899 Q92769 Q99878	GNAI2 HDAC2 HIST1H2AJ
hsa05100 Bacterial invasion of epithelial cells	3	37	52	1558	2.43	0.1230914788491331	0.91	O15145 P18206 Q13418	ARPC3 VCL ILK
hsa05130 Pathogenic Escherichia coli infection	3	64	52	1558	1.4	0.47003807352326965	0.33	O15145 P19338 P35579	ARPC3 NCL MYH9
hsa05131 Shigellosis	6	88	52	1558	2.04	0.06854382910893671	1.16	O15145 O60610 P16070 P18206 Q13404 Q13418	ARPC3 DIAPH1 CD44 VCL UBE2V1 ILK
hsa05132 Salmonella infection	5	84	52	1558	1.78	0.1975750736323846	0.7	O15145 P08238 P21333 Q14204 Q9Y6G9	ARPC3 HSP90AB1 FLNA DYNC1H1 DYNC1LI1
hsa05142 Chagas disease	4	19	52	1558	6.31	0.002952403658454046	2.53	P04899 P27797 P29992 P62714	GNAI2 CALR GNA11 PPP2CB
hsa05146 Amoebiasis	2	18	52	1558	3.33	0.11901511395951006	0.92	P18206 P29992	VCL GNA11
hsa05160 Hepatitis C	3	55	52	1558	1.63	0.4266201518235283	0.37	P60033 P62258 P62714	CD81 YWHAE PPP2CB
hsa05163 Human cytomegalovirus infection	4	57	52	1558	2.1	0.11884633745864112	0.93	P04899 P27797 P29992 P63098	GNAI2 CALR GNA11 PPP3R1
hsa05165 Human papillomavirus infection	4	77	52	1558	1.56	0.32170241312463976	0.49	P48729 P62191 P62714 Q92769	CSNK1A1 PSMC1 PPP2CB HDAC2
hsa05166 Human T-cell leukemia virus 1 infection	2	59	52	1558	1.02	1	0	P27797 P63098	CALR PPP3R1
hsa05168 Herpes simplex virus 1 infection	2	54	52	1558	1.11	0.7008183890165033	0.15	P27797 P29590	CALR PML
hsa05169 Epstein-Barr virus infection	5	63	52	1558	2.38	0.05533290462909744	1.26	P16070 P27797 P62191 P62195 Q92769	CD44 CALR PSMC1 PSMC5 HDAC2
hsa05170 Human immunodeficiency virus 1 infection	4	59	52	1558	2.03	0.13051666981955298	0.88	P04899 P27797 P29992 P63098	GNAI2 CALR GNA11 PPP3R1
hsa05171 Coronavirus disease - COVID-19	6	106	52	1558	1.7	0.1609175775971209	0.79	P36578 P46779 P46781 P62851 P62913 P84098	RPL4 RPL28 RPS9 RPS25 RPL11 RPL19
hsa05200 Pathways in cancer	5	116	52	1558	1.29	0.5857177519589679	0.23	P04899 P08238 P29590 P29992 Q92769	GNAI2 HSP90AB1 PML GNA11 HDAC2
hsa05202 Transcriptional misregulation in cancer	2	25	52	1558	2.4	0.2019533951180208	0.69	P29590 Q92769	PML HDAC2
hsa05203 Viral carcinogenesis	3	73	52	1558	1.23	0.7324069668117842	0.14	P62191 P62258 Q92769	PSMC1 YWHAE HDAC2
hsa05205 Proteoglycans in cancer	2	61	52	1558	0.98	1	0	P16070 P21333	CD44 FLNA
hsa05206 MicroRNAs in cancer	4	44	52	1558	2.72	0.055929223534752555	1.25	P16070 Q02241 Q16658 Q92769	CD44 KIF23 FSCN1 HDAC2
hsa05207 Chemical carcinogenesis - receptor activation	2	33	52	1558	1.82	0.3023520563619938	0.52	P04899 P08238	GNAI2 HSP90AB1
hsa05415 Diabetic cardiomyopathy	2	45	52	1558	1.33	0.6602656188397176	0.18	P17568 Q06210	NDUFB7 GFPT1
hsa05417 Lipid and atherosclerosis	3	46	52	1558	1.95	0.19606636773772018	0.71	P08238 P34932 P63098	HSP90AB1 HSPA4 PPP3R1
