# Supplementary material for: Brucella suis S2 strain inhibits IRE1/caspase-12/caspase-3 pathway-mediated apoptosis of microglia HMC3 by affecting the ubiquitination of CALR
Source: mSphere. 2025 Feb 28;10(3):e00941-24. doi: 10.1128/msphere.00941-24 (PMC11934333; doi:10.1128/msphere.00941-24)
Supplement: Table S3 — Subcellular classification of differentially ubiquitinized proteins. [file msphere.00941-24-s0006.xlsx]

## Sheet: Down Classification
Subcellular localization	Number of proteins
nucleus	16
cytoplasm	9
cytoplasm,nucleus	5
extracellular	3
mitochondria	2
plasma membrane	2

## Sheet: Down list
Subcellular localization	Protein accession	Position	Amino acid	infect/mock Ratio	infect/mock CV	Regulated Type	Protein description	Gene name	Localization probability	PEP	Score	Modified sequence	Charge	Mass error [ppm]	infect1	infect2	mock1	mock2
cytoplasm	P13797	444	K	0.655738	0.0137705	Down	Plastin-3 OS=Homo sapiens OX=9606 GN=PLS3 PE=1 SV=4	PLS3	0.96035	0.000231298	66.809	IKVPVDWSK(0.96)VNK(0.04)PPYPK	4	0.21045	0.724	0.855	1.089	1.323
	Q96ES7	99	K	0.651678	0.0185728	Down	SAGA-associated factor 29 OS=Homo sapiens OX=9606 GN=SGF29 PE=1 SV=1	SGF29	1	0.000305855	64.565	IAAK(1)IAGLYNDSEPPR	3	0.66278	0.444	1.114	0.668	1.741
	Q86YT6	485	K	0.607903	0.0255319	Down	E3 ubiquitin-protein ligase MIB1 OS=Homo sapiens OX=9606 GN=MIB1 PE=1 SV=1	MIB1	1	1.74464e-11	141.86	LLLK(1)QNVDVEAEDKDGDR	3	0.58692	0.917	0.598	1.546	0.959
	Q15417	192	K	0.563222	0.0329485	Down	Calponin-3 OS=Homo sapiens OX=9606 GN=CNN3 PE=1 SV=1	CNN3	0.99496	5.57949e-09	83.992	HLYDPK(0.995)MQTDK(0.005)PFDQTTISLQMGTNK	4	-0.30957	0.809	0.638	1.388	1.169
	Q9Y2X3	365	K	0.506073	0.00506073	Down	Nucleolar protein 58 OS=Homo sapiens OX=9606 GN=NOP58 PE=1 SV=1	NOP58	1	3.61516e-06	135.86	MLAAK(1)TVLAIR	3	0.36871	0.618	0.724	1.228	1.422
	P53621	441	K	0.638162	0.0561583	Down	Coatomer subunit alpha OS=Homo sapiens OX=9606 GN=COPA PE=1 SV=2	COPA	1	0.00223599	125.98	NLK(1)NEITK	2	0.55471	0.855	0.708	1.263	1.173
	P53396	488	K	0.654879	0.0982318	Down	ATP-citrate synthase OS=Homo sapiens OX=9606 GN=ACLY PE=1 SV=3	ACLY	1	3.76298e-05	126.5	SLQGK(1)STTLFSR	2	-0.39879	0.756	0.836	1.268	1.151
	P15311	139	K	0.665779	0.0858855	Down	Ezrin OS=Homo sapiens OX=9606 GN=EZR PE=1 SV=4	EZR	1	0.000569022	104.07	FGDYNK(1)EVHK	2	0.18578	0.712	0.897	1.162	1.232
	P60763	183	K	0.665336	0.0745176	Down	Ras-related C3 botulinum toxin substrate 3 OS=Homo sapiens OX=9606 GN=RAC3 PE=1 SV=1	RAC3	1	0.00314107	73.233	AVLCPPPVK(1)K	3	-0.46088	0.846	0.754	1.366	1.049
cytoplasm,nucleus	O43399	112	K	0.621311	0.092886	Down	Tumor protein D54 OS=Homo sapiens OX=9606 GN=TPD52L2 PE=1 SV=2	TPD52L2	1	3.59144e-08	160.18	TSEK(1)LGEWNEK	2	0.91349	0.744	0.78	1.088	1.372
	O95235	425	K	0.362319	0.0282609	Down	Kinesin-like protein KIF20A OS=Homo sapiens OX=9606 GN=KIF20A PE=1 SV=1	KIF20A	1	7.71505e-07	98.508	LK(1)EAGNINTSLHTLGR	3	-0.17685	0.605	0.462	1.716	1.239
	P61201	415	K	0.602954	0.0847151	Down	COP9 signalosome complex subunit 2 OS=Homo sapiens OX=9606 GN=COPS2 PE=1 SV=1	COPS2	1	9.80769e-07	115.91	IDQVNQLLELDHQK(1)R	4	0.15541	0.885	0.615	1.593	0.934
	Q13838	36	K	0.465983	0.0256291	Down	Spliceosome RNA helicase DDX39B OS=Homo sapiens OX=9606 GN=DDX39B PE=1 SV=1	DDX39B	1	0.000747737	58.158	DVK(1)GSYVSIHSSGFR	4	-0.94597	0.55	0.722	1.21	1.508
	Q9Y4Y9	20	K	0.598086	0.0442584	Down	U6 snRNA-associated Sm-like protein LSm5 OS=Homo sapiens OX=9606 GN=LSM5 PE=1 SV=3	LSM5	1	1.24256e-05	61.612	AANATTNPSQLLPLELVDK(1)CIGSR	3	-0.2597	0.817	0.683	1.307	1.193
extracellular	P04732	31	K	0.655953	0.042309	Down	Metallothionein-1E OS=Homo sapiens OX=9606 GN=MT1E PE=1 SV=1	MT1E	1	3.87515e-20	200.76	K(1)SCCSCCPVGCAK	2	-0.64705	0.804	0.783	1.277	1.143
	P02795	51	K	0.644122	0.0847021	Down	Metallothionein-2 OS=Homo sapiens OX=9606 GN=MT2A PE=1 SV=1	MT2A	1	4.73486e-15	190.35	CAQGCICK(1)GASDK	2	0.056016	0.645	0.937	1.085	1.331
	Q9NYP9	232	K	0.496648	0.0538863	Down	Protein Mis18-alpha OS=Homo sapiens OX=9606 GN=MIS18A PE=1 SV=1	MIS18A	1	0.0120949	82.287	LSFATCK(1)S	2	-1.2301	0.717	0.613	1.52	1.167
mitochondria	P09543	79	K	0.662032	0.00562728	Down	2',3'-cyclic-nucleotide 3'-phosphodiesterase OS=Homo sapiens OX=9606 GN=CNP PE=1 SV=2	CNP	1	0.000588773	71.806	DGTK(1)MVSADAYK	3	0.023245	0.676	0.912	1.016	1.385
	P06576	264	K	0.582581	0.0620449	Down	ATP synthase subunit beta, mitochondrial OS=Homo sapiens OX=9606 GN=ATP5F1B PE=1 SV=3	ATP5F1B	1	2.16384e-07	91.622	DATSK(1)VALVYGQMNEPPGAR	3	-0.4861	0.792	0.683	1.276	1.245
nucleus	Q16630	185	K	0.610501	0.023199	Down	Cleavage and polyadenylation specificity factor subunit 6 OS=Homo sapiens OX=9606 GN=CPSF6 PE=1 SV=2	CPSF6	1	1.50748e-09	101.17	TTQSGQMSGEGK(1)AGPPGGSSR	3	0.083038	0.785	0.734	1.314	1.173
	Q9P0K7	369	K	0.629921	0.0437795	Down	Ankycorbin OS=Homo sapiens OX=9606 GN=RAI14 PE=1 SV=2	RAI14	1	0.000568295	130.75	ELQDK(1)LQAK	2	0.42554	0.871	0.682	1.322	1.13
	Q99613	894	K	0.652103	0.08836	Down	Eukaryotic translation initiation factor 3 subunit C OS=Homo sapiens OX=9606 GN=EIF3C PE=1 SV=1	EIF3C	1	0.00333287	134.08	K(1)NEGYMR	2	-0.14888	0.831	0.749	1.162	1.25
	Q96GX5	39	K	0.631512	0.0988317	Down	Serine/threonine-protein kinase greatwall OS=Homo sapiens OX=9606 GN=MASTL PE=1 SV=1	MASTL	0.999998	5.295e-05	67.396	IAVPKPPSIEEFSIVK(1)PISR	4	0.018067	0.877	0.682	1.251	1.186
	Q8WWK9	91	K	0.435066	0.0889711	Down	Cytoskeleton-associated protein 2 OS=Homo sapiens OX=9606 GN=CKAP2 PE=1 SV=1	CKAP2	1	0.000179985	90.861	RPAESK(1)NNTVVGK	3	-0.15187	0.476	0.75	1.192	1.571
	Q7Z2Y5	77	K	0.577868	0.0927478	Down	Nik-related protein kinase OS=Homo sapiens OX=9606 GN=NRK PE=1 SV=2	NRK	1	0.0149326	62.88	YQK(1)SVGWR	3	0.45301	0.713	0.758	1.349	1.19
	Q9Y2X0	530	K	0.584283	0.00905638	Down	Mediator of RNA polymerase II transcription subunit 16 OS=Homo sapiens OX=9606 GN=MED16 PE=1 SV=2	MED16	1	0.0390426	50.194	ILAMK(1)ASLCK	3	-0.6903	0.743	0.733	1.259	1.266
	Q15154	1345	K	0.450958	0.048929	Down	Pericentriolar material 1 protein OS=Homo sapiens OX=9606 GN=PCM1 PE=1 SV=5	PCM1	1	3.32427e-07	109.04	HSAQTEEPVQAK(1)VFSR	3	1.5745	0.599	0.647	1.393	1.365
	P25686	288	K	0.598623	0.0218497	Down	DnaJ homolog subfamily B member 2 OS=Homo sapiens OX=9606 GN=DNAJB2 PE=1 SV=3	DNAJB2	1	2.83911e-09	110.26	QGRPK(1)AQHQDPGLGGTQEGAR	3	-0.70479	0.87	0.635	1.421	1.084
	P16104	120	K	0.525624	0.0339028	Down	Histone H2AX OS=Homo sapiens OX=9606 GN=H2AFX PE=1 SV=2	H2AFX	1	0.00110029	115.82	K(1)TSATVGPK	2	-0.97408	0.433	0.946	0.852	1.739
	P02545	417	K	0.611621	0.00183486	Down	Prelamin-A/C OS=Homo sapiens OX=9606 GN=LMNA PE=1 SV=1	LMNA	1	4.99093e-05	72.904	ASSHSSQTQGGGSVTK(1)K	4	0.12136	0.579	0.932	0.948	1.522
	O60566	250	K	0.405597	0.0577976	Down	Mitotic checkpoint serine/threonine-protein kinase BUB1 beta OS=Homo sapiens OX=9606 GN=BUB1B PE=1 SV=3	BUB1B	1	0.000271015	83.045	VGGALK(1)APSQNR	3	1.526	0.569	0.588	1.485	1.366
	O15381	608	K	0.464253	0.0538533	Down	Nuclear valosin-containing protein-like OS=Homo sapiens OX=9606 GN=NVL PE=1 SV=1	NVL	1	4.7171e-10	94.019	NPDQFK(1)ALGLVTPAGVLLAGPPGCGK	3	-0.45184	0.727	0.549	1.483	1.247
	C9JLW8	76	K	0.66072	0.0109019	Down	Mapk-regulated corepressor-interacting protein 1 OS=Homo sapiens OX=9606 GN=MCRIP1 PE=1 SV=1	MCRIP1	0.927711	0.00474912	49.141	VPNPSLK(0.928)TFK(0.072)PIDLSDLK	4	-1.3966	0.603	0.985	0.922	1.474
	P52732	1034	K	0.583771	0.0373614	Down	Kinesin-like protein KIF11 OS=Homo sapiens OX=9606 GN=KIF11 PE=1 SV=2	KIF11	1	1.90634e-05	113.76	SK(1)VEETTEHLVTK(1)SR	4	0.51885	0.653	0.811	1.078	1.442
	P52732	1045	K	0.469484	0.0530516	Down	Kinesin-like protein KIF11 OS=Homo sapiens OX=9606 GN=KIF11 PE=1 SV=2	KIF11	1	0.0119817	45.876	SK(1)VEETTEHLVTK(1)SR	4	0.51885	0.46	0.824	1.031	1.663
	Q9Y3Z3	596	K	0.665115	0.0701696	Down	Deoxynucleoside triphosphate triphosphohydrolase SAMHD1 OS=Homo sapiens OX=9606 GN=SAMHD1 PE=1 SV=2	SAMHD1	1	1.85619e-08	141.34	K(1)EWNDSTSVQNPTR	3	0.078577	0.558	1.056	0.896	1.476
plasma membrane	P30559	365	K	0.604047	0.090305	Down	Oxytocin receptor OS=Homo sapiens OX=9606 GN=OXTR PE=2 SV=2	OXTR	1	2.53261e-05	121.45	LGETSASK(1)K(1)SNSSSFVLSHR	4	0.31504	0.716	0.798	1.293	1.203
	Q9UP38	641	K	0.65083	0.0263586	Down	Frizzled-1 OS=Homo sapiens OX=9606 GN=FZD1 PE=1 SV=2	FZD1	1	0.00143935	75.474	LTNSK(1)QGETTV	2	0.7116	0.793	0.785	1.25	1.175

## Sheet: Up Classification
Subcellular localization	Number of proteins
cytoplasm	40
nucleus	22
mitochondria	5
plasma membrane	5
extracellular	3
cytoplasm,nucleus	2
other	2

## Sheet: Up list
Subcellular localization	Protein accession	Position	Amino acid	infect/mock Ratio	infect/mock CV	Regulated Type	Protein description	Gene name	Localization probability	PEP	Score	Modified sequence	Charge	Mass error [ppm]	infect1	infect2	mock1	mock2
cytoplasm	O15145	171	K	1.52905	0.0779817	Up	Actin-related protein 2/3 complex subunit 3 OS=Homo sapiens OX=9606 GN=ARPC3 PE=1 SV=3	ARPC3	1	0.00014925	112.7	QFMNK(1)SLSGPGQ	2	0.11052	1.242	1.174	0.748	0.828
	Q13404	131	K	1.52207	0.0182648	Up	Ubiquitin-conjugating enzyme E2 variant 1 OS=Homo sapiens OX=9606 GN=UBE2V1 PE=1 SV=2	UBE2V1	1	0.000285237	137.14	LMMSK(1)ENMK	2	-0.76217	1.066	1.347	0.687	0.9
	Q13418	154	K	1.61421	0.0540759	Up	Integrin-linked protein kinase OS=Homo sapiens OX=9606 GN=ILK PE=1 SV=2	ILK	1	4.51043e-05	133.13	AEK(1)MGQNLNR	2	-1.5568	1.227	1.239	0.72	0.809
	Q14204	3301	K	1.64474	0.0904605	Up	Cytoplasmic dynein 1 heavy chain 1 OS=Homo sapiens OX=9606 GN=DYNC1H1 PE=1 SV=5	DYNC1H1	1	0.0116465	69.716	K(1)QHLVEVR	3	-0.081848	1.259	1.226	0.695	0.813
	Q15691	151	K	1.60514	0.0272873	Up	Microtubule-associated protein RP/EB family member 1 OS=Homo sapiens OX=9606 GN=MAPRE1 PE=1 SV=3	MAPRE1	1	3.10725e-20	178.06	K(1)PLTSSSAAPQRPISTQR	3	-0.47595	1.061	1.41	0.679	0.854
	Q15785	156	K	1.51515	0.0939394	Up	Mitochondrial import receptor subunit TOM34 OS=Homo sapiens OX=9606 GN=TOMM34 PE=1 SV=2	TOMM34	1	4.75465e-12	164.48	LPSIPLVPVSAQK(1)R	3	0.41488	1.28	1.128	0.926	0.675
	Q16658	241	K	1.52323	0.0799695	Up	Fascin OS=Homo sapiens OX=9606 GN=FSCN1 PE=1 SV=3	FSCN1	1	6.33526e-05	89.624	YLAPSGPSGTLK(1)AGK	2	0.64413	1.299	1.117	0.785	0.791
	Q7Z569	381	K	1.67364	0.0309623	Up	BRCA1-associated protein OS=Homo sapiens OX=9606 GN=BRAP PE=1 SV=2	BRAP	1	7.11442e-21	142.45	LVASK(1)TDGK(1)IVQYECEGDTCQEEK	3	-0.025321	1.095	1.416	0.674	0.819
	Q8N6M0	113	K	1.54083	0.0523883	Up	Deubiquitinase OTUD6B OS=Homo sapiens OX=9606 GN=OTUD6B PE=1 SV=1	OTUD6B	1	0.00166879	78.136	AALEK(1)EREER	3	-0.35179	0.91	1.502	0.56	1.026
	Q92499	288	K	1.50602	0.0361446	Up	ATP-dependent RNA helicase DDX1 OS=Homo sapiens OX=9606 GN=DDX1 PE=1 SV=2	DDX1	1	6.33509e-05	77.746	FLPNAPK(1)ALIVEPSR	3	0.051789	1.228	1.174	0.786	0.808
	Q92769	362	K	1.60643	0.026506	Up	Histone deacetylase 2 OS=Homo sapiens OX=9606 GN=HDAC2 PE=1 SV=2	HDAC2	1	9.45499e-05	54.225	LHISPSNMTNQNTPEYMEK(1)IK	4	-1.5979	1.292	1.173	0.782	0.75
	Q92989	281	K	1.63666	0.0245499	Up	Polyribonucleotide 5'-hydroxyl-kinase Clp1 OS=Homo sapiens OX=9606 GN=CLP1 PE=1 SV=1	CLP1	1	0.000167419	78.814	TVLLPK(1)SGGVVER	3	0.48859	1.247	1.233	0.743	0.773
	Q96A49	210	K	1.56617	0.0790916	Up	Synapse-associated protein 1 OS=Homo sapiens OX=9606 GN=SYAP1 PE=1 SV=1	SYAP1	1	5.14794e-06	72.585	VSLIK(1)QSAQLTALAAQQQAAGK	3	-0.88622	1.293	1.148	0.891	0.675
	Q96L92	222	K	1.65563	0.0612583	Up	Sorting nexin-27 OS=Homo sapiens OX=9606 GN=SNX27 PE=1 SV=2	SNX27	1	0.000840875	53.255	LPGK(1)WPFSLSEQQLDAR	3	1.5592	1.143	1.344	0.649	0.862
	Q9NR45	52	K	1.54919	0.0906274	Up	Sialic acid synthase OS=Homo sapiens OX=9606 GN=NANS PE=1 SV=2	NANS	1	0.000483272	86.014	ECGADCAK(1)FQK	2	1.938	1.118	1.302	0.656	0.917
	Q9P2I0	398	K	1.57109	0.0447761	Up	Cleavage and polyadenylation specificity factor subunit 2 OS=Homo sapiens OX=9606 GN=CPSF2 PE=1 SV=2	CPSF2	1	0.00335915	66.664	ELEEYLEK(1)EK	3	1.0142	1.346	1.099	0.819	0.731
	Q9UBE0	210	K	1.56986	0.0690738	Up	SUMO-activating enzyme subunit 1 OS=Homo sapiens OX=9606 GN=SAE1 PE=1 SV=1	SAE1	1	0.00513917	103.83	K(1)VVFCPVK	3	-0.38138	1.322	1.122	0.784	0.764
	Q9Y333	88	K	1.5873	0.0904762	Up	U6 snRNA-associated Sm-like protein LSm2 OS=Homo sapiens OX=9606 GN=LSM2 PE=1 SV=1	LSM2	1	0.0227379	100.71	K(1)EALQQK(1)Q	2	-0.82865	1.162	1.283	0.666	0.882
	Q9Y333	94	K	1.5873	0.0904762	Up	U6 snRNA-associated Sm-like protein LSm2 OS=Homo sapiens OX=9606 GN=LSM2 PE=1 SV=1	LSM2	1	0.0227379	100.71	K(1)EALQQK(1)Q	2	-0.82865	1.162	1.283	0.666	0.882
	Q13045	752	K	1.51286	0.0680787	Up	Protein flightless-1 homolog OS=Homo sapiens OX=9606 GN=FLII PE=1 SV=2	FLII	1	0.00190218	74.533	LSVEHK(1)QRPK	3	0.14056	1.327	1.077	0.937	0.665
	Q01518	327	K	1.72861	0.0267934	Up	Adenylyl cyclase-associated protein 1 OS=Homo sapiens OX=9606 GN=CAP1 PE=1 SV=5	CAP1	0.999976	0.016514	49.298	KEPAVLELEGK(1)K	3	-0.26227	1.242	1.291	0.698	0.767
	Q9Y6G9	385	K	1.52672	0.0687023	Up	Cytoplasmic dynein 1 light intermediate chain 1 OS=Homo sapiens OX=9606 GN=DYNC1LI1 PE=1 SV=3	DYNC1LI1	1	6.09063e-05	78.505	LQSLLAK(1)QPPTAAGR	3	0.22246	1.082	1.347	0.757	0.822
	P63098	125	K	1.96657	0.00884956	Up	Calcineurin subunit B type 1 OS=Homo sapiens OX=9606 GN=PPP3R1 PE=1 SV=2	PPP3R1	1	9.18128e-06	80.545	MMVGNNLK(1)DTQLQQIVDK	3	0.85127	1.305	1.347	0.658	0.691
	O75083	480	K	1.67785	0.0469799	Up	WD repeat-containing protein 1 OS=Homo sapiens OX=9606 GN=WDR1 PE=1 SV=4	WDR1	1	1.42775e-05	96.464	LYSILGTTLK(1)DEGK	3	-0.25731	1.356	1.15	0.77	0.718
	P04899	29	K	1.6116	0.0829976	Up	Guanine nucleotide-binding protein G(i) subunit alpha-2 OS=Homo sapiens OX=9606 GN=GNAI2 PE=1 SV=3	GNAI2	1	2.65743e-23	233.69	NLREDGEK(1)AAR	3	0.11345	1.41	1.064	0.803	0.715
	P08238	568	K	1.75131	0.0945709	Up	Heat shock protein HSP 90-beta OS=Homo sapiens OX=9606 GN=HSP90AB1 PE=1 SV=4	HSP90AB1	1	0.0104403	89.886	LMK(1)EILDK	2	-0.47599	1.17	1.366	0.606	0.852
	P13010	543	K	1.51515	0.0363636	Up	X-ray repair cross-complementing protein 5 OS=Homo sapiens OX=9606 GN=XRCC5 PE=1 SV=3	XRCC5	1	0.00463099	64.103	TLFPLIEAK(1)K	3	0.45854	1.062	1.354	0.726	0.863
	P84098	186	K	1.52672	0.0641221	Up	60S ribosomal protein L19 OS=Homo sapiens OX=9606 GN=RPL19 PE=1 SV=1	RPL19	1	5.97119e-11	190.66	K(1)EEIIK(1)TLSK	3	0.027684	1.186	1.236	0.827	0.758
	P21333	1801	K	1.77305	0.035461	Up	Filamin-A OS=Homo sapiens OX=9606 GN=FLNA PE=1 SV=4	FLNA	1	0.00319539	77.192	K(1)GEITGEVR	2	-1.0594	1.185	1.379	0.691	0.75
	P23381	450	K	1.50716	0.0339111	Up	Tryptophan--tRNA ligase, cytoplasmic OS=Homo sapiens OX=9606 GN=WARS PE=1 SV=2	WARS	1	0.000549184	96.24	RK(1)EVTDEIVK	2	-0.51754	1.332	1.074	0.854	0.736
	P29992	107	K	1.60514	0.035313	Up	Guanine nucleotide-binding protein subunit alpha-11 OS=Homo sapiens OX=9606 GN=GNA11 PE=1 SV=2	GNA11	1	5.04471e-08	153.34	YEQNK(1)ANALLIR	3	0.36417	1.243	1.224	0.801	0.736
	P18206	219	K	1.52555	0.0114416	Up	Vinculin OS=Homo sapiens OX=9606 GN=VCL PE=1 SV=4	VCL	1	1.06952e-19	204.85	NSK(1)NQGIEEALK	3	0.13545	1.173	1.242	0.76	0.824
	P36578	14	K	1.60514	0.00802568	Up	60S ribosomal protein L4 OS=Homo sapiens OX=9606 GN=RPL4 PE=1 SV=5	RPL4	1	0.00037963	67.326	PLISVYSEK(1)GESSGK	3	-0.39551	1.215	1.25	0.751	0.784
	P37268	358	K	1.58479	0.00950872	Up	Squalene synthase OS=Homo sapiens OX=9606 GN=FDFT1 PE=1 SV=1	FDFT1	1	0.0440084	41.317	IPDSDPSSSK(1)TR	3	-0.38997	1.429	1.024	0.893	0.652
	P46781	139	K	1.78731	0.00625559	Up	40S ribosomal protein S9 OS=Homo sapiens OX=9606 GN=RPS9 PE=1 SV=3	RPS9	1	1.98917e-07	144.1	K(1)QVVNIPSFIVR	3	0.30349	1.248	1.318	0.702	0.732
	P48729	304	K	2.31214	0.0797688	Up	Casein kinase I isoform alpha OS=Homo sapiens OX=9606 GN=CSNK1A1 PE=1 SV=2	CSNK1A1	1	4.43044e-37	204.5	QK(1)AAQQAASSSGQGQQAQTPTGK	3	-0.024107	1.545	1.239	0.722	0.493
	P62195	397	K	1.68634	0.0438449	Up	26S proteasome regulatory subunit 8 OS=Homo sapiens OX=9606 GN=PSMC5 PE=1 SV=1	PSMC5	1	0.000783364	126.31	DSEK(1)NMSIK	2	-0.82873	1.303	1.207	0.739	0.747
	P62258	28	K	1.54799	0.0743034	Up	14-3-3 protein epsilon OS=Homo sapiens OX=9606 GN=YWHAE PE=1 SV=1	YWHAE	1	0.00478721	63.624	YDEMVESMK(1)K	3	-0.45542	1.1	1.343	0.763	0.802
	P62714	4	K	1.554	0.047397	Up	Serine/threonine-protein phosphatase 2A catalytic subunit beta isoform OS=Homo sapiens OX=9606 GN=PPP2CB PE=1 SV=1	PPP2CB	1	0.0128936	61.691	MDDK(1)AFTK	2	-0.45513	1.166	1.274	0.785	0.781
	P62913	78	K	1.51286	0.096823	Up	60S ribosomal protein L11 OS=Homo sapiens OX=9606 GN=RPL11 PE=1 SV=2	RPL11	1	0.00748112	79.286	GAK(1)AEEILEK	2	-0.91107	1.032	1.359	0.616	0.985
	P34932	754	K	1.80343	0.0441839	Up	Heat shock 70 kDa protein 4 OS=Homo sapiens OX=9606 GN=HSPA4 PE=1 SV=4	HSPA4	1	8.30295e-05	72.662	LNLQNK(1)QSLTMDPVVK	3	0.34302	1.325	1.25	0.767	0.662
cytoplasm,nucleus	P35579	1274	K	1.60128	0.0168135	Up	Myosin-9 OS=Homo sapiens OX=9606 GN=MYH9 PE=1 SV=4	MYH9	1	0.00255642	101.54	TELADK(1)VTK	2	-0.41639	1.337	1.125	0.847	0.691
	P35579	1413	K	2.53807	0.0583756	Up	Myosin-9 OS=Homo sapiens OX=9606 GN=MYH9 PE=1 SV=4	MYH9	1	1.3137e-06	156.01	VAAYDKLEK(1)TK	2	-0.24699	1.47	1.4	0.612	0.52
	P62191	430	K	1.53374	0.0260736	Up	26S proteasome regulatory subunit 4 OS=Homo sapiens OX=9606 GN=PSMC1 PE=1 SV=1	PSMC1	1	0.000576057	99.283	K(1)QEGTPEGLYL	2	0.45642	1.342	1.076	0.898	0.684
extracellular	Q9NVP2	129	K	1.58353	0.037213	Up	Histone chaperone ASF1B OS=Homo sapiens OX=9606 GN=ASF1B PE=1 SV=1	ASF1B	1	5.15139e-06	110.92	ENPPMK(1)PDFSQLQR	3	-1.8529	1.126	1.332	0.737	0.811
	P17568	81	K	1.51286	0.0892587	Up	NADH dehydrogenase [ubiquinone] 1 beta subcomplex subunit 7 OS=Homo sapiens OX=9606 GN=NDUFB7 PE=1 SV=4	NDUFB7	1	0.000222159	73.927	DSFPNFLACK(1)QER	3	1.2394	1.171	1.245	0.843	0.749
	P20809	120	K	1.58983	0.0206677	Up	Interleukin-11 OS=Homo sapiens OX=9606 GN=IL11 PE=1 SV=1	IL11	1	5.39355e-13	141.6	AGGSSLK(1)TLEPELGTLQAR	3	0.024142	1.208	1.249	0.776	0.769
mitochondria	Q14980	891	K	1.65153	0.0371594	Up	Nuclear mitotic apparatus protein 1 OS=Homo sapiens OX=9606 GN=NUMA1 PE=1 SV=2	NUMA1	1	7.65698e-05	124.42	ALQQVQEK(1)EVR	3	-0.1542	1.222	1.273	0.768	0.742
	Q06210	48	K	2.04082	0.0142857	Up	Glutamine--fructose-6-phosphate aminotransferase [isomerizing] 1 OS=Homo sapiens OX=9606 GN=GFPT1 PE=1 SV=3	GFPT1	1	7.19107e-12	106.86	GYDSAGVGFDGGNDK(1)DWEANACK	3	-0.3023	1.351	1.333	0.672	0.645
	P46779	33	K	1.92864	0.0954677	Up	60S ribosomal protein L28 OS=Homo sapiens OX=9606 GN=RPL28 PE=1 SV=3	RPL28	1	4.00591e-05	85.837	NK(1)QTYSTEPNNLK(1)AR	4	0.96385	0.986	1.682	0.56	0.789
	P46779	22	K	1.92864	0.0954677	Up	60S ribosomal protein L28 OS=Homo sapiens OX=9606 GN=RPL28 PE=1 SV=3	RPL28	1	1.26504e-07	118.87	NK(1)QTYSTEPNNLK(1)AR	4	0.96385	0.986	1.682	0.56	0.789
	P51784	245	K	1.76523	0.0255958	Up	Ubiquitin carboxyl-terminal hydrolase 11 OS=Homo sapiens OX=9606 GN=USP11 PE=1 SV=3	USP11	1	2.11133e-05	122.33	LWAK(1)NSEGSLDR	3	-1.9793	1.178	1.379	0.686	0.761
	P41250	197	K	1.70648	0.0665529	Up	Glycine--tRNA ligase OS=Homo sapiens OX=9606 GN=GARS PE=1 SV=3	GARS	1	0.00132738	54.402	TSGHVDK(1)FADFMVK	3	0.18701	1.174	1.357	0.734	0.743
nucleus	Q04637	597	K	1.638	0.0745291	Up	Eukaryotic translation initiation factor 4 gamma 1 OS=Homo sapiens OX=9606 GN=EIF4G1 PE=1 SV=4	EIF4G1	0.96718	0.0184779	44.312	YEYK(0.967)SDQWK(0.033)PLNLEEK	3	-0.68271	0.829	1.688	0.543	0.953
	Q04637	602	K	1.53257	0.0467433	Up	Eukaryotic translation initiation factor 4 gamma 1 OS=Homo sapiens OX=9606 GN=EIF4G1 PE=1 SV=4	EIF4G1	1	0.000744596	70.438	SDQWK(1)PLNLEEK	3	0.33915	1.481	0.944	0.922	0.646
	Q99878	96	K	1.74216	0.0836237	Up	Histone H2A type 1-J OS=Homo sapiens OX=9606 GN=HIST1H2AJ PE=1 SV=3	HIST1H2AJ	1	2.80226e-08	164.04	NDEELNK(1)LLGK	2	1.419	1.474	1.057	0.916	0.556
	Q96S55	70	K	1.6488	0.0222589	Up	ATPase WRNIP1 OS=Homo sapiens OX=9606 GN=WRNIP1 PE=1 SV=2	WRNIP1	1	0.0721057	54.982	GPSPPGAK(1)R	2	1.6443	1.157	1.335	0.718	0.792
	Q96CX6	111	K	2.65604	0.0119522	Up	Leucine-rich repeat-containing protein 58 OS=Homo sapiens OX=9606 GN=LRRC58 PE=1 SV=2	LRRC58	1	1.06035e-07	104.26	LGGPSALPK(1)GLAQSPLCR	3	-0.60357	1.48	1.425	0.55	0.543
	Q15014	277	K	1.50038	0.0472618	Up	Mortality factor 4-like protein 2 OS=Homo sapiens OX=9606 GN=MORF4L2 PE=1 SV=1	MORF4L2	1	5.63592e-09	94.958	NSASLFTASDYK(1)VASAEYHR	3	0.23185	0.812	1.609	0.566	1.021
	Q14320	305	K	1.72563	0.0353753	Up	Protein FAM50A OS=Homo sapiens OX=9606 GN=FAM50A PE=1 SV=2	FAM50A	0.999999	2.16085e-11	115.57	LLSDATVEKDESHAGK(1)VVLR	4	0.3201	1.163	1.375	0.698	0.768
	Q14152	603	K	1.52439	0.0152439	Up	Eukaryotic translation initiation factor 3 subunit A OS=Homo sapiens OX=9606 GN=EIF3A PE=1 SV=1	EIF3A	1	0.000582722	144.38	EAELQK(1)VR	2	-0.43431	1.167	1.248	0.754	0.831
	Q14103	197	K	1.76678	0.065371	Up	Heterogeneous nuclear ribonucleoprotein D0 OS=Homo sapiens OX=9606 GN=HNRNPD PE=1 SV=1	HNRNPD	1	3.77432e-10	151.56	IFVGGLSPDTPEEK(1)IR	3	0.11442	1.258	1.302	0.758	0.688
	Q02241	741	K	1.50263	0.0518407	Up	Kinesin-like protein KIF23 OS=Homo sapiens OX=9606 GN=KIF23 PE=1 SV=3	KIF23	1	7.4763e-09	142.66	IPTYNTPLK(1)VTSIAR	3	1.0138	1.406	1	0.888	0.7
	P80723	57	K	1.78731	0.0634495	Up	Brain acid soluble protein 1 OS=Homo sapiens OX=9606 GN=BASP1 PE=1 SV=2	BASP1	1	2.13352e-08	144.8	EK(1)PDQDAEGKAEEK	3	-0.12738	1.104	1.477	0.657	0.772
	P62851	60	K	1.66113	0.0946844	Up	40S ribosomal protein S25 OS=Homo sapiens OX=9606 GN=RPS25 PE=1 SV=1	RPS25	1	0.000165251	90.601	LCK(1)EVPNYK	3	-0.43949	1.263	1.23	0.688	0.811
	P50502	14	K	1.73762	0.0199826	Up	Hsc70-interacting protein OS=Homo sapiens OX=9606 GN=ST13 PE=1 SV=2	ST13	1	0.0852313	64.803	AFVK(1)MCK	2	-0.62892	1.195	1.347	0.702	0.76
	P29590	476	K	1.72414	0.0775862	Up	Protein PML OS=Homo sapiens OX=9606 GN=PML PE=1 SV=3	PML	1	3.34241e-20	188.19	GPSYGEDVSNTTTAQK(1)R	3	-0.17704	1.199	1.343	0.748	0.718
	P27448	60	K	1.64069	0.0270714	Up	MAP/microtubule affinity-regulating kinase 3 OS=Homo sapiens OX=9606 GN=MARK3 PE=1 SV=5	MARK3	1	0.00957517	113.89	LLK(1)TIGK	2	0.11143	1.286	1.198	0.762	0.75
	P19338	572	K	2	0.024	Up	Nucleolin OS=Homo sapiens OX=9606 GN=NCL PE=1 SV=3	NCL	1	0.0174062	47.894	SQPSK(1)TLFVK	3	0.82003	1.302	1.364	0.636	0.698
	P16401	37	K	1.50716	0.0504898	Up	Histone H1.5 OS=Homo sapiens OX=9606 GN=HIST1H1B PE=1 SV=3	HIST1H1B	1	9.3648e-11	160.87	K(1)ATGPPVSELITK	2	-0.13481	1.287	1.117	0.811	0.779
	P11388	520	K	1.67785	0.00503356	Up	DNA topoisomerase 2-alpha OS=Homo sapiens OX=9606 GN=TOP2A PE=1 SV=3	TOP2A	1	1.35683e-05	140.78	K(1)NYEDEDSLK	2	0.49033	1.078	1.431	0.646	0.849
	O76080	86	K	1.54919	0.00697134	Up	AN1-type zinc finger protein 5 OS=Homo sapiens OX=9606 GN=ZFAND5 PE=1 SV=1	ZFAND5	1	3.00055e-31	199.41	ADTSLNNCEGAAGSTSEK(1)SR	3	-0.079869	1.327	1.102	0.852	0.717
	O60610	503	K	1.62866	0.0553746	Up	Protein diaphanous homolog 1 OS=Homo sapiens OX=9606 GN=DIAPH1 PE=1 SV=2	DIAPH1	1	0.000830484	109.44	HELQVEMK(1)K	3	-1.4675	1.271	1.208	0.825	0.7
	Q9UBU8	111	K	2.03046	0.0619289	Up	Mortality factor 4-like protein 1 OS=Homo sapiens OX=9606 GN=MORF4L1 PE=1 SV=2	MORF4L1	1	1.6259e-05	140.45	YVDTNLQK(1)QR	2	0.32359	1.133	1.564	0.591	0.723
	Q9HCM4	503	K	1.67084	0.0292398	Up	Band 4.1-like protein 5 OS=Homo sapiens OX=9606 GN=EPB41L5 PE=1 SV=3	EPB41L5	1	1.04112e-06	78.552	LPGLGEPEVEYETLK(1)DTSEK	3	-0.050122	1.302	1.199	0.803	0.698
	Q9HCM4	510	K	1.92678	0.0809249	Up	Band 4.1-like protein 5 OS=Homo sapiens OX=9606 GN=EPB41L5 PE=1 SV=3	EPB41L5	1	4.34928e-07	128.06	LK(1)QLEMENSPLLSPR	3	0.98321	1.401	1.231	0.787	0.586
	Q9NS91	261	K	1.50376	0.0105263	Up	E3 ubiquitin-protein ligase RAD18 OS=Homo sapiens OX=9606 GN=RAD18 PE=1 SV=2	RAD18	1	0.000257162	86.803	LK(1)EHGLSIQGNK	3	0.61474	1.308	1.095	0.86	0.735
other | endoplasmic reticulum	P27797	159	K	1.51172	0.000755858	Up	Calreticulin OS=Homo sapiens OX=9606 GN=CALR PE=1 SV=1	CALR	1	0.000398595	134.25	NVLINK(1)DIR	3	0.22611	1.196	1.212	0.79	0.801
other | extracellular,plasma membrane	P16070	705	K	1.88679	0.0584906	Up	CD44 antigen OS=Homo sapiens OX=9606 GN=CD44 PE=1 SV=3	CD44	0.999984	1.72034e-09	100.01	KPSGLNGEASK(1)SQEMVHLVNK	4	-0.0080195	1.259	1.35	0.629	0.758
plasma membrane	P60033	124	K	1.90658	0.0581506	Up	CD81 antigen OS=Homo sapiens OX=9606 GN=CD81 PE=1 SV=1	CD81	1	4.30205e-12	110.4	DVK(1)QFYDQALQQAVVDDDANNAK(1)AVVK	4	1.91	1.293	1.336	0.717	0.66
	P60033	144	K	1.82648	0.00456621	Up	CD81 antigen OS=Homo sapiens OX=9606 GN=CD81 PE=1 SV=1	CD81	1	2.57174e-21	148.75	QFYDQALQQAVVDDDANNAK(1)AVVK	3	-0.84339	1.333	1.251	0.734	0.682
	Q71RG4	145	K	1.72861	0.0700086	Up	Transmembrane and ubiquitin-like domain-containing protein 2 OS=Homo sapiens OX=9606 GN=TMUB2 PE=1 SV=2	TMUB2	1	2.6119e-15	112.34	GDSTGEAGAGGGVEPSLEHLLDIQGLPK(1)R	3	0.77556	1.244	1.285	0.67	0.796
	Q96K19	3	K	1.61031	0.00161031	Up	E3 ubiquitin-protein ligase RNF170 OS=Homo sapiens OX=9606 GN=RNF170 PE=1 SV=2	RNF170	1	6.82711e-05	113.22	AK(1)YQGEVQSLK	2	-0.1139	1.31	1.158	0.815	0.717
	Q9NQT4	10	K	1.52555	0.0572082	Up	Exosome complex component RRP46 OS=Homo sapiens OX=9606 GN=EXOSC5 PE=1 SV=1	EXOSC5	1	0.000263606	77.597	MEEETHTDAK(1)IR	3	0.13798	1.297	1.119	0.802	0.776
	Q9UN70	774	K	1.50263	0.0728775	Up	Protocadherin gamma-C3 OS=Homo sapiens OX=9606 GN=PCDHGC3 PE=1 SV=1	PCDHGC3	0.958882	1.92326e-05	85.362	SDPLLK(0.959)K(0.041)PGAASPLASR	3	0.30414	1.44	0.97	0.888	0.693
