# Supplementary material for: Brucella suis S2 strain inhibits IRE1/caspase-12/caspase-3 pathway-mediated apoptosis of microglia HMC3 by affecting the ubiquitination of CALR
Source: mSphere. 2025 Feb 28;10(3):e00941-24. doi: 10.1128/msphere.00941-24 (PMC11934333; doi:10.1128/msphere.00941-24)
Supplement: Table S4 — Venn overlap data on CALR protein. [file msphere.00941-24-s0007.xlsx]

## Sheet: Summary_Results
up_proteins	endoplasmic.reticulum	intersect_set_count	Number_Elements_In_Set	new_column
F	T	1	30	A1
T	F	1	3	A2
T	T	2	1	A3

## Sheet: List_Elements_In_Set
A1	A2	A3
O60488	P11388	P27797
O75396	Q99878
O94826	P08238
P04843
P07686
P08195
P10721
P11021
P13164
P27824
P31150
P35613
P36897
P50395
P51572
P51665
Q14114
Q14697
Q15392
Q16850
Q7KYR7
Q86UP2
Q8NC67
Q8NFZ4
Q92574
Q96A33
Q96T76
Q9BXS5
Q9P0I2
Q9P2E9
