# Supplementary material for: Brucella suis S2 strain inhibits IRE1/caspase-12/caspase-3 pathway-mediated apoptosis of microglia HMC3 by affecting the ubiquitination of CALR
Source: mSphere. 2025 Feb 28;10(3):e00941-24. doi: 10.1128/msphere.00941-24 (PMC11934333; doi:10.1128/msphere.00941-24)
Supplement: Table S5 — Protein-protein interaction network of CALR. [file msphere.00941-24-s0008.xlsx]

## Sheet: network links
Source	Target
P29992	P30559
P18206	P27448
P35579	P08238
P35579	O15145
P35579	P21333
P50502	P34932
P62714	Q96GX5
P62714	Q15691
P62714	P27448
P62714	P62191
P62714	P62195
P62714	P63098
P62714	O60566
Q9NQT4	P62913
Q9NQT4	P46781
Q9NQT4	P36578
Q9NQT4	Q9Y2X3
Q9NQT4	P46779
Q9NQT4	P84098
P84098	Q14152
P84098	P62913
P84098	P46781
P84098	P36578
P84098	Q9Y2X3
P84098	Q04637
P84098	P46779
P84098	Q99613
P84098	P62851
Q92499	Q14103
P63098	P62258
P02795	P29590
P02795	P04732
P02795	P16070
P53396	P34932
P53396	P06576
P53396	Q14103
P53396	P11388
Q02241	O95235
Q02241	P11388
Q02241	Q14204
Q02241	P52732
Q02241	P53621
Q02241	O60566
P52732	O95235
P52732	P53621
P52732	O60566
P52732	Q8WWK9
P52732	P11388
P52732	Q14204
P62191	P62195
P62191	P61201
P62191	O60566
P06576	P36578
P06576	P08238
Q9NVP2	O95235
Q9NVP2	P11388
Q9Y2X3	P62851
Q9Y2X3	Q99613
Q9Y2X3	P46781
Q9Y2X3	Q9Y333
Q9Y2X3	P36578
P62258	Q15154
P62258	Q15691
P62258	Q14204
P29590	P16070
P29590	Q92769
Q9Y6G9	Q14204
O60566	O95235
O60566	P11388
O60566	Q15691
O60566	P62195
Q9NYP9	Q99878
Q9NYP9	P16104
Q9P2I0	Q14103
Q9P2I0	Q92989
Q9P2I0	Q9Y333
Q9P2I0	Q9Y4Y9
Q9P2I0	Q16630
Q9P2I0	Q13838
P61201	P62195
P46781	Q14152
P46781	P62913
P46781	P36578
P46781	Q04637
P46781	P46779
P46781	Q99613
P46781	P62851
P34932	P08238
P34932	Q14103
P34932	P25686
P36578	P62913
P36578	Q14152
P36578	Q04637
P36578	P46779
P36578	P62851
P36578	Q99613
P04899	P30559
Q14103	Q15785
Q14103	Q9Y4Y9
Q14103	Q92989
Q14103	Q9Y333
Q14103	Q04637
P19338	P62913
P27797	P08238
P08238	P25686
Q15154	Q14204
Q15154	Q15691
Q99878	Q92769
Q99878	Q15014
Q99878	P16104
Q99878	Q9UBU8
Q9UBU8	Q92769
Q9UBU8	Q15014
Q99613	Q14152
Q99613	P62913
Q99613	Q04637
Q99613	P46779
Q99613	P62851
Q04637	Q14152
Q04637	P46779
Q04637	P62851
Q04637	P62913
P15311	P13797
P15311	P16070
P13797	Q01518
Q14204	O95235
Q14204	Q15691
Q14204	P53621
Q15014	Q92769
P53621	O95235
Q14152	P62913
Q14152	P46779
Q14152	P62851
P62913	P62851
P62913	P46779
P16104	Q92769
P16104	P13010
P16104	P11388
Q9Y333	Q92989
Q9Y333	Q9Y4Y9
O95235	P11388
Q13838	Q92989
Q16630	Q92989
P46779	P62851
Q7Z569	P27448
Q9Y4Y9	Q92989
P27797	Apoptosis
P02545	Apoptosis
P11388	Apoptosis
P16104	Apoptosis
Q99878	Apoptosis
P08238	Apoptosis
P27797	endoplasmic reticulum

## Sheet: network nodes
	Protein accession	Degree	Position	Protein description	Gene name	Regulated Type	Ratio	TYPE
	P36578	11	14	60S ribosomal protein L4 OS=Homo sapiens OX=9606 GN=RPL4 PE=1 SV=5	RPL4	Up	1.60514
	P62913	10	78	60S ribosomal protein L11 OS=Homo sapiens OX=9606 GN=RPL11 PE=1 SV=2	RPL11	Up	1.51286
	P46781	10	139	40S ribosomal protein S9 OS=Homo sapiens OX=9606 GN=RPS9 PE=1 SV=3	RPS9	Up	1.78731
	P84098	10	186	60S ribosomal protein L19 OS=Homo sapiens OX=9606 GN=RPL19 PE=1 SV=1	RPL19	Up	1.52672
	P62851	9	60	40S ribosomal protein S25 OS=Homo sapiens OX=9606 GN=RPS25 PE=1 SV=1	RPS25	Up	1.66113
	Q14103	9	197	Heterogeneous nuclear ribonucleoprotein D0 OS=Homo sapiens OX=9606 GN=HNRNPD PE=1 SV=1	HNRNPD	Up	1.76678
	Q99613	9	894	Eukaryotic translation initiation factor 3 subunit C OS=Homo sapiens OX=9606 GN=EIF3C PE=1 SV=1	EIF3C	Down	0.652103
	Q04637	9	597	Eukaryotic translation initiation factor 4 gamma 1 OS=Homo sapiens OX=9606 GN=EIF4G1 PE=1 SV=4	EIF4G1	Up	1.638
	P46779	9	33	60S ribosomal protein L28 OS=Homo sapiens OX=9606 GN=RPL28 PE=1 SV=3	RPL28	Up	1.92864
	Q14152	8	603	Eukaryotic translation initiation factor 3 subunit A OS=Homo sapiens OX=9606 GN=EIF3A PE=1 SV=1	EIF3A	Up	1.52439
	Q14204	8	3301	Cytoplasmic dynein 1 heavy chain 1 OS=Homo sapiens OX=9606 GN=DYNC1H1 PE=1 SV=5	DYNC1H1	Up	1.64474
	O60566	8	250	Mitotic checkpoint serine/threonine-protein kinase BUB1 beta OS=Homo sapiens OX=9606 GN=BUB1B PE=1 SV=3	BUB1B	Down	0.405597
	P11388	7	520	DNA topoisomerase 2-alpha OS=Homo sapiens OX=9606 GN=TOP2A PE=1 SV=3	TOP2A	Up	1.67785
	P52732	7	1034	Kinesin-like protein KIF11 OS=Homo sapiens OX=9606 GN=KIF11 PE=1 SV=2	KIF11	Down	0.583771
	Q9Y2X3	7	365	Nucleolar protein 58 OS=Homo sapiens OX=9606 GN=NOP58 PE=1 SV=1	NOP58	Down	0.506073
	O95235	7	425	Kinesin-like protein KIF20A OS=Homo sapiens OX=9606 GN=KIF20A PE=1 SV=1	KIF20A	Down	0.362319
	P62714	7	4	Serine/threonine-protein phosphatase 2A catalytic subunit beta isoform OS=Homo sapiens OX=9606 GN=PPP2CB PE=1 SV=1	PPP2CB	Up	1.554
	Q9P2I0	6	398	Cleavage and polyadenylation specificity factor subunit 2 OS=Homo sapiens OX=9606 GN=CPSF2 PE=1 SV=2	CPSF2	Up	1.57109
	Q9NQT4	6	10	Exosome complex component RRP46 OS=Homo sapiens OX=9606 GN=EXOSC5 PE=1 SV=1	EXOSC5	Up	1.52555
	Q92989	6	281	Polyribonucleotide 5'-hydroxyl-kinase Clp1 OS=Homo sapiens OX=9606 GN=CLP1 PE=1 SV=1	CLP1	Up	1.63666
	Q02241	6	741	Kinesin-like protein KIF23 OS=Homo sapiens OX=9606 GN=KIF23 PE=1 SV=3	KIF23	Up	1.50263
	P16104	5	120	Histone H2AX OS=Homo sapiens OX=9606 GN=H2AFX PE=1 SV=2	H2AFX	Down	0.525624
	Q99878	5	96	Histone H2A type 1-J OS=Homo sapiens OX=9606 GN=HIST1H2AJ PE=1 SV=3	HIST1H2AJ	Up	1.74216
	P08238	5	568	Heat shock protein HSP 90-beta OS=Homo sapiens OX=9606 GN=HSP90AB1 PE=1 SV=4	HSP90AB1	Up	1.75131
	Q15691	5	151	Microtubule-associated protein RP/EB family member 1 OS=Homo sapiens OX=9606 GN=MAPRE1 PE=1 SV=3	MAPRE1	Up	1.60514
	P34932	5	754	Heat shock 70 kDa protein 4 OS=Homo sapiens OX=9606 GN=HSPA4 PE=1 SV=4	HSPA4	Up	1.80343
	Q9Y333	5	88	U6 snRNA-associated Sm-like protein LSm2 OS=Homo sapiens OX=9606 GN=LSM2 PE=1 SV=1	LSM2	Up	1.5873
	Q92769	5	362	Histone deacetylase 2 OS=Homo sapiens OX=9606 GN=HDAC2 PE=1 SV=2	HDAC2	Up	1.60643
	P62258	4	28	14-3-3 protein epsilon OS=Homo sapiens OX=9606 GN=YWHAE PE=1 SV=1	YWHAE	Up	1.54799
	P53621	4	441	Coatomer subunit alpha OS=Homo sapiens OX=9606 GN=COPA PE=1 SV=2	COPA	Down	0.638162
	P62195	4	397	26S proteasome regulatory subunit 8 OS=Homo sapiens OX=9606 GN=PSMC5 PE=1 SV=1	PSMC5	Up	1.68634
	Q9Y4Y9	4	20	U6 snRNA-associated Sm-like protein LSm5 OS=Homo sapiens OX=9606 GN=LSM5 PE=1 SV=3	LSM5	Down	0.598086
	P53396	4	488	ATP-citrate synthase OS=Homo sapiens OX=9606 GN=ACLY PE=1 SV=3	ACLY	Down	0.654879
	P62191	4	430	26S proteasome regulatory subunit 4 OS=Homo sapiens OX=9606 GN=PSMC1 PE=1 SV=1	PSMC1	Up	1.53374
	P35579	3	1413	Myosin-9 OS=Homo sapiens OX=9606 GN=MYH9 PE=1 SV=4	MYH9	Up	2.53807
	P02795	3	51	Metallothionein-2 OS=Homo sapiens OX=9606 GN=MT2A PE=1 SV=1	MT2A	Down	0.644122
	Q15014	3	277	Mortality factor 4-like protein 2 OS=Homo sapiens OX=9606 GN=MORF4L2 PE=1 SV=1	MORF4L2	Up	1.50038
	P06576	3	264	ATP synthase subunit beta, mitochondrial OS=Homo sapiens OX=9606 GN=ATP5F1B PE=1 SV=3	ATP5F1B	Down	0.582581
	Q15154	3	1345	Pericentriolar material 1 protein OS=Homo sapiens OX=9606 GN=PCM1 PE=1 SV=5	PCM1	Down	0.450958
	Q9UBU8	3	111	Mortality factor 4-like protein 1 OS=Homo sapiens OX=9606 GN=MORF4L1 PE=1 SV=2	MORF4L1	Up	2.03046
	P29590	3	476	Protein PML OS=Homo sapiens OX=9606 GN=PML PE=1 SV=3	PML	Up	1.72414
	P16070	3	705	CD44 antigen OS=Homo sapiens OX=9606 GN=CD44 PE=1 SV=3	CD44	Up	1.88679
	P27448	3	60	MAP/microtubule affinity-regulating kinase 3 OS=Homo sapiens OX=9606 GN=MARK3 PE=1 SV=5	MARK3	Up	1.64069
	P30559	2	365	Oxytocin receptor OS=Homo sapiens OX=9606 GN=OXTR PE=2 SV=2	OXTR	Down	0.604047
	P63098	2	125	Calcineurin subunit B type 1 OS=Homo sapiens OX=9606 GN=PPP3R1 PE=1 SV=2	PPP3R1	Up	1.96657
	Q16630	2	185	Cleavage and polyadenylation specificity factor subunit 6 OS=Homo sapiens OX=9606 GN=CPSF6 PE=1 SV=2	CPSF6	Down	0.610501
	Q9NVP2	2	129	Histone chaperone ASF1B OS=Homo sapiens OX=9606 GN=ASF1B PE=1 SV=1	ASF1B	Up	1.58353
	Q13838	2	36	Spliceosome RNA helicase DDX39B OS=Homo sapiens OX=9606 GN=DDX39B PE=1 SV=1	DDX39B	Down	0.465983
	P13797	2	444	Plastin-3 OS=Homo sapiens OX=9606 GN=PLS3 PE=1 SV=4	PLS3	Down	0.655738
	P15311	2	139	Ezrin OS=Homo sapiens OX=9606 GN=EZR PE=1 SV=4	EZR	Down	0.665779
	P25686	2	288	DnaJ homolog subfamily B member 2 OS=Homo sapiens OX=9606 GN=DNAJB2 PE=1 SV=3	DNAJB2	Down	0.598623
	P18206	1	219	Vinculin OS=Homo sapiens OX=9606 GN=VCL PE=1 SV=4	VCL	Up	1.52555
	Q9NYP9	2	232	Protein Mis18-alpha OS=Homo sapiens OX=9606 GN=MIS18A PE=1 SV=1	MIS18A	Down	0.496648
	P61201	2	415	COP9 signalosome complex subunit 2 OS=Homo sapiens OX=9606 GN=COPS2 PE=1 SV=1	COPS2	Down	0.602954
	P13010	1	543	X-ray repair cross-complementing protein 5 OS=Homo sapiens OX=9606 GN=XRCC5 PE=1 SV=3	XRCC5	Up	1.51515
	Q8WWK9	1	91	Cytoskeleton-associated protein 2 OS=Homo sapiens OX=9606 GN=CKAP2 PE=1 SV=1	CKAP2	Down	0.435066
	Q96GX5	1	39	Serine/threonine-protein kinase greatwall OS=Homo sapiens OX=9606 GN=MASTL PE=1 SV=1	MASTL	Down	0.631512
	Q7Z569	1	381	BRCA1-associated protein OS=Homo sapiens OX=9606 GN=BRAP PE=1 SV=2	BRAP	Up	1.67364
	P29992	1	107	Guanine nucleotide-binding protein subunit alpha-11 OS=Homo sapiens OX=9606 GN=GNA11 PE=1 SV=2	GNA11	Up	1.60514
	Q15785	1	156	Mitochondrial import receptor subunit TOM34 OS=Homo sapiens OX=9606 GN=TOMM34 PE=1 SV=2	TOMM34	Up	1.51515
	Q01518	1	327	Adenylyl cyclase-associated protein 1 OS=Homo sapiens OX=9606 GN=CAP1 PE=1 SV=5	CAP1	Up	1.72861
	P21333	1	1801	Filamin-A OS=Homo sapiens OX=9606 GN=FLNA PE=1 SV=4	FLNA	Up	1.77305
	P19338	1	572	Nucleolin OS=Homo sapiens OX=9606 GN=NCL PE=1 SV=3	NCL	Up	2
	P04899	1	29	Guanine nucleotide-binding protein G(i) subunit alpha-2 OS=Homo sapiens OX=9606 GN=GNAI2 PE=1 SV=3	GNAI2	Up	1.6116
	P04732	1	31	Metallothionein-1E OS=Homo sapiens OX=9606 GN=MT1E PE=1 SV=1	MT1E	Down	0.655953
	Q9Y6G9	1	385	Cytoplasmic dynein 1 light intermediate chain 1 OS=Homo sapiens OX=9606 GN=DYNC1LI1 PE=1 SV=3	DYNC1LI1	Up	1.52672
	Q92499	1	288	ATP-dependent RNA helicase DDX1 OS=Homo sapiens OX=9606 GN=DDX1 PE=1 SV=2	DDX1	Up	1.50602
	O15145	1	171	Actin-related protein 2/3 complex subunit 3 OS=Homo sapiens OX=9606 GN=ARPC3 PE=1 SV=3	ARPC3	Up	1.52905
	P50502	1	14	Hsc70-interacting protein OS=Homo sapiens OX=9606 GN=ST13 PE=1 SV=2	ST13	Up	1.73762
	P27797	1	159	Calreticulin OS=Homo sapiens OX=9606 GN=CALR PE=1 SV=1	CALR	Up	1.51172
	endoplasmic reticulum				endoplasmic_reticulum			Apoptosis and endoplasmic reticulum
	Apoptosis				Apoptosis			Apoptosis
	P02545	1	417	Prelamin-A/C OS=Homo sapiens OX=9606 GN=LMNA PE=1 SV=1	LMNA	Down	0.611621
